# Supplementary material for: Peptidoglycan-dependent NF-κB activation in a small subset of brain octopaminergic neurons controls female oviposition
Source: eLife. 2019 Oct 29;8:e50559. doi: 10.7554/eLife.50559 (PMC6819134; doi:10.7554/eLife.50559)
Supplement: Figure 5—source data 1. [file elife-50559-fig5-data1.zip]

Archive with 1 entries (1 files):
- Source Data Fig 5A.pzfx
